# Supplementary material for: Application of vibration to the soles reduces minimum toe clearance variability during walking
Source: PLoS One. 2022 Jan 4;17(1):e0261732. doi: 10.1371/journal.pone.0261732 (PMC8726470; doi:10.1371/journal.pone.0261732)
Supplement: S1 Data — The obtained data of the minimum toe clearance (MTC) heights and variabilities, and three-dimension joint angles for ankle, knee, and hip. (XLSX) [file pone.0261732.s002.xlsx]

## Sheet: Minimum Toe Clearance
DOMINANT										NON-DOMINANT
	MEAN				SD						MEAN				SD
		NO	SUB	SUPRA		NO	SUB	SUPRA				NO	SUB	SUPRA		NO	SUB	SUPRA
	SUB-1	20.7923	18.7715	19.0303		2.38311	2.10666	2.04267			SUB-1	22.1649	23.2029	23.279		2.17091	2.16743	2.04367
	SUB-2	23.2853	23.7189	23.1264		4.05581	3.03044	2.72344			SUB-2	27.6537	23.3364	23.4623		4.2292	3.34184	2.81686
	SUB-3	10.1061	8.01486	8.36107		2.93783	2.35432	2.22678			SUB-3	9.61826	8.25832	9.34796		3.05347	2.67944	2.61791
	SUB-4	17.0267	18.2501	17.146		2.40227	2.15322	2.00318			SUB-4	9.36406	10.4771	9.37484		2.05411	2.19904	2.26437
	SUB-5	22.8176	28.8637	18.2366		4.77826	4.90737	4.34475			SUB-5	12.1707	15.3939	11.2951		2.82957	3.44712	2.78835
	SUB-6	12.2093	11.2548	11.1828		1.5996	1.74975	1.49888			SUB-6	7.10251	7.58957	6.86444		1.5339	1.75959	1.87864
	SUB-7	10.7488	9.42701	9.20161		3.60073	3.40827	2.6148			SUB-7	14.5984	15.9252	13.6551		5.43162	5.44452	3.67028
	SUB-8	13.8601	15.3479	14.4392		3.50874	3.59309	3.4258			SUB-8	23.8358	29.2471	26.1012		4.01925	4.75876	4.00765
	SUB-9	17.2662	17.2772	15.824		2.18892	2.04011	1.87837			SUB-9	14.9202	14.7143	14.5935		1.95005	1.86356	1.73795
	SUB-10	21.135	18.9186	17.6264		2.33522	1.97389	2.29522			SUB-10	14.882	13.7663	15.1873		3.08513	2.09512	2.21048
	SUB-11	17.599	16.7663	16.5064		1.6932	1.5558	1.48717			SUB-11	17.9898	18.6683	17.4146		1.76462	1.66727	1.47562
	SUB-12	13.9163	12.159	11.3836		2.11269	2.53106	1.8208			SUB-12	21.7737	20.2754	21.2042		3.65702	3.34213	2.77632
	SUB-13	21.8264	25.7258	21.7749		3.72615	4.55948	3.48617			SUB-13	8.79842	10.743	8.03628		5.33979	4.97619	4.79563
	SUB-14	20.2235	19.3361	20.4074		3.41724	2.90026	2.85396			SUB-14	14.7746	16.0245	16.0963		3.66126	3.46578	2.50957
	SUB-15	22.0934	21.9385	21.7227		3.83732	4.12409	3.11166			SUB-15	25.012	24.2416	23.4469		3.79889	3.88105	3.91969
	SUB-16	10.9301	11.7407	10.9334		2.50237	2.51722	2.41563			SUB-16	17.4297	18.7249	17.3422		3.55586	3.47653	3.41563
	SUB-17	21.3077	28.9494	20.5542		3.11075	4.9169	2.63125			SUB-17	22.7912	28.66	22.7066		3.23519	4.76975	3.11267
	AVG	17.479	18.0271	16.321	AVG	2.95237	2.966	2.52121			AVG	16.7577	17.6029	16.4358	AVG	3.25705	3.25501	2.82596
	SD	4.64562	6.37456	4.68325	SD	0.895059	1.1047	0.760769			SD	6.26732	6.58768	6.14462	SD	1.14795	1.21237	0.900456
	SE	1.12673	1.54606	1.13585	SE	0.217084	0.26793	0.184513			SE	1.52005	1.59775	1.49029	SE	0.278419	0.294043	0.218393

## Sheet: Joint Kinematics
Sagittal Plane
DOMINANT
	ANKLE											KNEE											HIP
		MEAN				SD							MEAN				SD							MEAN				SD
			NO	SUB	SUPRA		NO	SUB	SUPRA					NO	SUB	SUPRA		NO	SUB	SUPRA					NO	SUB	SUPRA		NO	SUB	SUPRA
		SUB-1	-10.5606	-9.2611	-9.63755		0.955116	0.813844	0.869204				SUB-1	36.1924	35.5036	35.3655		1.61361	1.42657	1.49357				SUB-1	24.5163	22.3835	22.4787		0.655076	0.666722	0.597172
		SUB-2	-1.46403	-2.42278	-1.73561		1.04528	0.815894	0.985055				SUB-2	48.7341	49.2883	49.2913		1.85028	1.67661	1.43222				SUB-2	32.0081	32.7361	32.5696		1.16806	0.911351	0.856442
		SUB-3	-0.409539	-1.00396	-1.38191		1.11229	1.01045	1.03891				SUB-3	48.3524	47.6552	48.9773		1.75147	1.67985	1.65577				SUB-3	20.7105	20.1351	20.6541		1.24669	1.13621	1.05878
		SUB-4	1.52198	1.98285	1.18523		0.686744	0.720435	0.776925				SUB-4	38.1586	39.1286	38.9059		1.60453	1.61183	1.53525				SUB-4	26.8625	26.237	26.7095		0.664723	0.608096	0.649941
		SUB-5	-2.74521	-1.07445	-3.07447		1.7802	1.70669	1.4134				SUB-5	46.2769	46.9253	46.117		2.02815	2.55656	2.09254				SUB-5	26.454	27.4316	24.9803		0.76711	0.780639	1.00648
		SUB-6	-4.25539	-3.94754	-3.82999		0.690001	0.688291	0.639651				SUB-6	46.4202	45.3678	44.5487		1.48285	1.6158	1.58412				SUB-6	30.6838	31.7381	30.5615		0.558165	0.606108	0.618184
		SUB-7	-5.91067	-5.4451	-5.28711		1.56743	1.24014	1.33339				SUB-7	40.7596	40.3262	41.2437		2.03959	2.24061	1.82978				SUB-7	25.9509	25.81	25.4996		1.90892	1.61972	1.53695
		SUB-8	-7.14168	-7.34405	-6.28287		1.38493	1.5778	1.33636				SUB-8	42.4478	42.3809	42.8076		1.91946	1.84364	1.7659				SUB-8	30.0682	31.461	28.1948		1.12708	1.09714	1.1688
		SUB-9	-2.67905	-1.97784	-2.81394		0.772668	0.70989	0.62354				SUB-9	38.2613	39.3046	38.4212		1.51383	1.45073	1.57131				SUB-9	22.4775	22.4265	22.8931		0.714773	0.705362	0.635847
		SUB-10	-8.98234	-9.01737	-10.1041		0.933198	0.774771	0.840869				SUB-10	42.1133	41.5292	41.4266		1.74278	1.35421	1.57386				SUB-10	31.1426	28.8685	28.852		0.586794	0.675572	0.740966
		SUB-11	-4.58118	-5.0424	-4.65283		0.755839	0.660806	0.685216				SUB-11	43.6991	44.1956	43.9727		1.45438	1.35951	1.5268				SUB-11	30.8616	30.2319	30.2476		0.583943	0.520322	0.552623
		SUB-12	-0.924957	-1.04554	-1.30699		1.02043	0.963751	0.872574				SUB-12	41.7367	41.1547	41.4489		1.55215	1.55104	1.49786				SUB-12	24.2117	23.2532	23.5571		1.05486	1.13053	1.0313
		SUB-13	-6.57762	-6.73549	-6.18835		1.45315	1.58967	1.25474				SUB-13	40.8207	41.2527	40.8131		2.03425	2.42157	2.31243				SUB-13	26.9393	27.7681	26.4477		1.37682	1.49164	1.25797
		SUB-14	-3.55781	-4.0056	-4.15786		1.17029	1.03959	0.993555				SUB-14	43.3063	43.2672	42.945		2.16669	1.92673	1.62127				SUB-14	24.6097	19.0842	19.2218		0.661001	0.728481	0.629006
		SUB-15	-7.76461	-7.63904	-7.31363		1.71242	1.49386	1.33478				SUB-15	38.9564	38.2371	38.4956		2.54064	2.4031	2.13311				SUB-15	27.1774	26.8752	29.1331		0.757908	0.828335	0.710956
		SUB-16	-3.88952	-4.02959	-4.00352		0.898382	0.761884	0.731416				SUB-16	49.1432	49.3759	48.9613		1.74849	1.74317	1.68671				SUB-16	27.2375	24.6886	25.4688		0.978915	1.02107	0.893169
		SUB-17	-9.32357	-7.6645	-8.94387		1.14634	1.35399	1.30416				SUB-17	36.8454	39.6789	37.3767		1.87342	1.90082	1.88542				SUB-17	27.6096	26.4283	25.656		1.21064	1.25669	1.12542
		AVG	-4.66152	-4.45138	-4.6782	AVG	1.12263	1.05422	1.00199				AVG	42.4838	42.6219	42.4187	AVG	1.81862	1.80955	1.71752				AVG	27.0307	26.3269	26.0662	AVG	0.94244	0.92847	0.886471
		SD	3.41234	3.22626	3.13414	SD	0.346763	0.363264	0.275863				SD	4.15841	4.00515	4.17489	SD	0.285943	0.384186	0.25417				SD	3.17874	4.00001	3.61973	SD	0.366098	0.321255	0.281525
		SE	0.827614	0.782483	0.760141	SE	0.0841024	0.0881044	0.0669067				SE	1.00856	0.971392	1.01256	SE	0.0693514	0.0931787	0.0616454				SE	0.770958	0.970144	0.877914	SE	0.0887919	0.0779158	0.0682799
NON-DOMINANT
	ANKLE											KNEE											HIP
		MEAN				SD							MEAN				SD							MEAN				SD
			NO	SUB	SUPRA		NO	SUB	SUPRA					NO	SUB	SUPRA		NO	SUB	SUPRA					NO	SUB	SUPRA		NO	SUB	SUPRA
		SUB-1	-8.86042	-8.98452	-9.09708		0.625826	0.63146	0.581878				SUB-1	39.5163	38.4797	38.1078		1.3866	1.44738	1.34189				SUB-1	26.1995	25.2414	24.9981		0.686061	0.651414	0.58769
		SUB-2	-6.08647	-7.08484	-6.28777		1.23465	0.933951	0.87232				SUB-2	48.9398	48.4945	48.7409		1.82233	1.52103	1.4279				SUB-2	33.5557	33.0066	32.794		1.31173	1.04044	0.828095
		SUB-3	1.16806	0.911351	0.856442		1.40289	1.39251	1.5652				SUB-3	45.2112	44.8727	45.71		1.99113	1.9352	1.69424				SUB-3	22.1322	22.1232	24.0226		1.12129	1.23451	1.12463
		SUB-4	0.253981	0.602973	0.553557		0.896846	0.796703	0.805746				SUB-4	38.22	38.9866	38.3096		1.60048	1.62826	1.69831				SUB-4	26.9709	26.4088	26.3263		0.709188	0.631809	0.802435
		SUB-5	-5.14226	-4.82037	-3.67522		1.26958	1.55319	1.22977				SUB-5	47.1573	47.8799	46.6315		1.78483	2.25386	1.66208				SUB-5	25.9102	27.2311	24.23		0.837398	0.795286	1.14017
		SUB-6	-3.02125	-1.33757	-1.44309		0.574309	0.575505	0.655209				SUB-6	47.0666	47.2487	46.6451		1.46602	1.37517	1.38748				SUB-6	28.9526	30.3237	29.2537		0.598192	0.615247	0.688925
		SUB-7	-6.22682	-5.75972	-5.39456		1.64583	1.67072	1.32732				SUB-7	47.2158	47.8668	46.2		2.11614	2.90313	1.89141				SUB-7	28.494	27.9755	27.9179		1.98863	1.72393	1.43302
		SUB-8	-9.20155	-9.95626	-8.72743		1.76722	1.53844	1.31304				SUB-8	41.9556	42.7256	43.219		1.81364	2.14995	1.83635				SUB-8	30.6117	32.8059	28.7652		1.07389	0.987201	1.31819
		SUB-9	-4.34702	-4.08664	-3.94719		0.730452	0.884997	0.748291				SUB-9	38.6763	38.9392	38.1901		1.46372	1.26171	1.52524				SUB-9	23.0924	23.0581	23.5598		0.772579	0.739279	0.691942
		SUB-10	-6.24399	-6.25755	-6.01307		0.648158	0.649719	0.739604				SUB-10	45.3484	45.4757	45.2842		1.53502	1.28665	1.47961				SUB-10	31.296	29.0878	29.0444		0.653656	0.598053	0.566038
		SUB-11	-6.09066	-6.94615	-6.30661		0.677315	0.621778	0.628298				SUB-11	42.0634	41.8945	42.3645		1.50019	1.38842	1.49839				SUB-11	29.6198	29.8468	29.3785		0.591381	0.53255	0.587488
		SUB-12	-0.225456	-0.252618	-0.30917		1.08237	1.03392	0.892463				SUB-12	43.4159	42.8101	43.9809		1.49918	1.60178	1.27296				SUB-12	26.9625	25.1174	26.4051		1.19667	1.1596	1.03168
		SUB-13	-5.22798	-4.79475	-5.05897		2.20231	1.8828	1.75519				SUB-13	41.7622	42.1403	41.8354		3.64313	3.86373	3.49863				SUB-13	25.1576	25.4234	24.9063		1.40226	1.58656	1.1019
		SUB-14	-4.3563	-5.12046	-5.32498		1.30778	1.01925	0.919512				SUB-14	45.6511	44.9829	44.7305		2.25274	1.99446	1.63908				SUB-14	26.0469	20.6363	20.5478		0.720821	0.795938	0.721944
		SUB-15	-7.72902	-7.40578	-6.64337		1.2932	1.44975	1.39598				SUB-15	36.6742	36.2769	36.3927		2.6129	2.34429	2.22036				SUB-15	29.3253	28.696	30.9405		0.802337	0.991171	0.681904
		SUB-16	-1.8752	-2.28047	-1.83102		1.20557	1.23686	1.28953				SUB-16	55.5535	55.8764	55.8476		1.80072	1.61804	1.51426				SUB-16	31.3099	28.7104	29.3207		1.07524	1.018	1.04705
		SUB-17	-12.2186	-12.196	-12.0678		1.05095	1.31531	1.31403				SUB-17	37.3909	38.7368	37.3008		1.65886	1.7157	1.75831				SUB-17	28.7024	27.8273	27.1515		1.01436	1.25763	1.0636
		AVG	-5.02535	-5.04526	-4.74808	AVG	1.15384	1.12864	1.06079				AVG	43.6364	43.7463	43.4994	AVG	1.87927	1.89934	1.72626				AVG	27.9023	27.2659	27.0331	AVG	0.973864	0.962271	0.906865
		SD	3.54049	3.69861	3.53211	SD	0.447477	0.410631	0.358751				SD	4.89798	4.89974	4.96252	SD	0.558978	0.670971	0.512011				SD	3.01582	3.43582	3.08793	SD	0.363675	0.347281	0.269416
		SE	0.858694	0.897045	0.856664	SE	0.108529	0.0995926	0.0870099				SE	1.18794	1.18836	1.20359	SE	0.135572	0.162734	0.124181				SE	0.731445	0.833308	0.748934	SE	0.0882042	0.0842281	0.0653429
Frontal Plane
DOMINANT
	ANKLE											KNEE											HIP
		MEAN				SD							MEAN				SD							MEAN				SD
			NO	SUB	SUPRA		NO	SUB	SUPRA					NO	SUB	SUPRA		NO	SUB	SUPRA					NO	SUB	SUPRA		NO	SUB	SUPRA
		SUB-1	-4.38941	-4.46685	-4.29976		0.534115	0.564944	0.554931				SUB-1	0.0252204	-0.131808	-0.0682321		0.34649	0.281668	0.369028				SUB-1	4.17199	4.2357	3.9762		0.68451	0.634705	0.636648
		SUB-2	-3.68113	-3.74973	-4.09456		0.586236	0.506086	0.484854				SUB-2	-3.02317	-3.35559	-3.42633		0.41313	0.391559	0.294392				SUB-2	0.46447	0.533145	0.366398		0.963134	0.696454	0.727552
		SUB-3	-2.40268	-2.48409	-2.81975		1.0585	1.01083	0.934471				SUB-3	-2.78975	-2.86311	-3.02778		0.493207	0.478041	0.519664				SUB-3	5.21953	5.15807	4.78375		0.897451	0.829693	0.845325
		SUB-4	-4.30414	-4.61956	-4.55482		0.530387	0.573442	0.498407				SUB-4	-0.607928	-0.862661	-0.781343		0.444402	0.68927	0.404333				SUB-4	4.69651	4.48121	4.33197		0.844737	0.70364	0.861992
		SUB-5	-6.49825	-6.44801	-5.99479		0.663774	0.528676	0.59391				SUB-5	2.14937	2.21373	1.81638		0.373577	0.351806	0.36082				SUB-5	8.92555	9.86208	9.20897		0.711894	0.8724	0.664263
		SUB-6	-4.15195	-4.18646	-4.47019		0.371626	0.458875	0.47949				SUB-6	-3.10538	-3.05047	-2.77318		0.396553	0.432126	0.482519				SUB-6	7.67888	8.55949	8.24894		0.470467	0.469487	0.49772
		SUB-7	-3.31301	-3.76615	-3.07134		0.943656	0.955434	0.911783				SUB-7	-4.71649	-5.06461	-4.70028		0.772262	0.882711	0.732386				SUB-7	2.90101	3.61365	2.69224		1.09237	1.1056	1.07126
		SUB-8	-5.25529	-5.22695	-5.01807		0.621519	0.661234	0.543336				SUB-8	-3.55469	-3.63718	-3.74975		0.430146	0.391197	0.388715				SUB-8	2.48357	2.67353	2.2079		0.803281	0.84783	0.755357
		SUB-9	-0.583074	-0.767396	-0.547143		0.436008	0.46821	0.429316				SUB-9	-4.52143	-5.00133	-4.80057		0.326261	0.316011	0.347038				SUB-9	0.521665	1.32594	1.15053		0.518163	0.530144	0.448986
		SUB-10	-3.66147	-3.13222	-3.40132		0.309698	0.340012	0.310195				SUB-10	-1.69516	-1.18843	-1.47718		0.494306	0.564168	0.57548				SUB-10	1.30532	0.620555	0.650177		0.789453	0.615584	0.6654
		SUB-11	-0.16731	-0.332073	0.162965		0.602178	0.55866	0.582166				SUB-11	-2.41659	-2.68751	-2.55705		0.239939	0.251831	0.263019				SUB-11	1.94149	1.441	1.54397		0.509567	0.518348	0.516319
		SUB-12	-4.65307	-4.81948	-4.99486		0.501976	0.406871	0.399412				SUB-12	-0.445575	-1.07362	-0.701993		0.553253	0.483663	0.422834				SUB-12	4.45287	6.25608	3.45812		0.890013	0.635726	0.690322
		SUB-13	-11.589	-10.6298	-10.7897		1.40436	1.93273	1.45496				SUB-13	2.94847	3.07757	2.87183		0.402939	0.510633	0.433952				SUB-13	4.21048	3.97505	3.89253		1.14805	1.35825	1.04265
		SUB-14	-3.62264	-3.86869	-3.4016		1.05611	0.897996	0.477097				SUB-14	0.341785	0.404887	0.424547		0.399192	0.406059	0.326535				SUB-14	1.37605	1.15798	0.923822		0.892245	0.759786	0.651453
		SUB-15	-3.41473	-3.45313	-2.94403		1.23801	1.30863	1.02527				SUB-15	-0.0593994	-0.0497679	0.153131		0.412641	0.41736	0.434905				SUB-15	6.31319	6.4094	5.97913		0.968665	0.859937	0.752928
		SUB-16	-4.87958	-4.76839	-4.61987		0.778951	0.756789	0.780071				SUB-16	0.197839	-0.305473	-0.132827		0.428133	0.38697	0.427874				SUB-16	9.03016	9.80549	9.64573		0.993352	1.01206	0.966466
		SUB-17	0.834961	0.899332	0.776133		0.49155	0.472768	0.558519				SUB-17	-0.674251	-0.813987	-0.920081		0.244889	0.281398	0.266111				SUB-17	-0.943551	-0.673052	-0.891221		0.769601	0.745251	0.714615
		AVG	-3.86657	-3.87174	-3.76957	AVG	0.71345	0.729541	0.648129				AVG	-1.29101	-1.43467	-1.40298	AVG	0.421842	0.442145	0.414683				AVG	3.80878	4.08443	3.65701	AVG	0.820409	0.77617	0.735838
		SD	2.73908	2.55517	2.60248	SD	0.316448	0.401655	0.288077				SD	2.1904	2.28457	2.19057	SD	0.120996	0.158086	0.117551				SD	2.96866	3.26172	3.13143	SD	0.195994	0.227305	0.177696
		SE	0.664324	0.619719	0.631194	SE	0.0767498	0.0974156	0.069869				SE	0.53125	0.55409	0.53129	SE	0.0293458	0.0383415	0.0285104				SE	0.720006	0.791084	0.759482	SE	0.0475354	0.0551295	0.0430976
NON-DOMINANT
	ANKLE											KNEE											HIP
		MEAN				SD							MEAN				SD							MEAN				SD
			NO	SUB	SUPRA		NO	SUB	SUPRA					NO	SUB	SUPRA		NO	SUB	SUPRA					NO	SUB	SUPRA		NO	SUB	SUPRA
		SUB-1	-3.25365	-3.12194	-2.91327		0.448073	0.413174	0.404214				SUB-1	-1.68523	-1.9199	-1.97755		0.318778	0.329803	0.36279				SUB-1	-1.48891	-0.638703	-0.450118		0.595105	0.536035	0.513194
		SUB-2	-1.59178	-1.60789	-1.70543		0.924135	0.702321	0.63615				SUB-2	-2.59663	-2.81626	-2.91998		0.457722	0.481638	0.397208				SUB-2	-0.555697	-0.62094	-1.07803		1.11791	0.761302	0.685155
		SUB-3	-5.52776	-5.52241	-4.23711		0.924665	0.974523	0.710475				SUB-3	1.43301	1.2865	1.29673		0.476979	0.468889	0.353958				SUB-3	4.01913	4.56357	4.67471		1.36757	1.19378	1.13087
		SUB-4	-5.32335	-5.83762	-5.92799		0.427058	0.402371	0.457051				SUB-4	-4.81844	-4.96243	-4.93783		0.41402	0.508219	0.394709				SUB-4	5.7531	5.617	5.6087		0.793109	0.664546	0.672148
		SUB-5	-6.01534	-6.22579	-4.98763		0.621867	0.552188	0.767502				SUB-5	-6.11562	-5.91763	-6.04421		0.403423	0.385832	0.327317				SUB-5	4.20549	3.82913	3.95975		0.57016	0.6396	0.573442
		SUB-6	-5.24437	-5.28725	-5.56423		0.383455	0.468645	0.480561				SUB-6	-7.58915	-7.64033	-7.58489		0.328691	0.341556	0.337286				SUB-6	5.40128	5.87213	6.52498		0.526081	0.493616	0.587686
		SUB-7	-5.25619	-5.17864	-4.41008		1.34736	1.48754	1.31498				SUB-7	-2.77857	-3.05144	-2.8806		0.610332	0.616173	0.611598				SUB-7	4.53799	4.8052	4.2849		1.1134	1.18389	1.07859
		SUB-8	-2.53115	-2.26267	-2.17261		0.486832	0.567847	0.528933				SUB-8	-4.0456	-3.85783	-4.13956		0.498792	0.478435	0.330741				SUB-8	0.243367	0.102548	0.893035		0.686368	0.815753	0.657206
		SUB-9	-2.89087	-3.11998	-3.05687		0.33518	0.343194	0.300844				SUB-9	-2.78765	-2.81618	-2.68999		0.259899	0.317808	0.264366				SUB-9	0.617736	-0.313811	0.281793		0.528994	0.520956	0.541821
		SUB-10	-2.61069	-2.3604	-2.41939		0.42582	0.3275	0.312878				SUB-10	-0.14274	0.12851	0.18131		0.332115	0.332097	0.320055				SUB-10	-2.7375	-3.77542	-3.25308		0.625859	0.569551	0.605076
		SUB-11	-3.20151	-4.04978	-3.17586		0.608887	0.565875	0.706162				SUB-11	-2.65653	-3.05339	-2.67404		0.288238	0.274271	0.297012				SUB-11	3.73015	4.57386	3.36274		0.642606	0.582204	0.634933
		SUB-12	-6.20932	-6.29555	-6.46511		0.537825	0.555355	0.510272				SUB-12	-2.91718	-2.80424	-3.09549		0.395162	0.438257	0.439096				SUB-12	4.8243	3.61443	5.25289		1.07564	0.845313	0.833774
		SUB-13	-11.795	-11.2137	-11.4998		2.33701	2.20067	2.03372				SUB-13	2.99054	3.49343	2.9836		0.455601	0.571002	0.407565				SUB-13	3.17749	2.15688	2.97189		1.19079	1.66881	1.13628
		SUB-14	-6.02642	-6.25443	-5.73691		1.34882	1.24502	0.73431				SUB-14	2.9194	2.32949	2.5122		0.617743	0.554545	0.488401				SUB-14	3.40216	3.68444	3.60055		1.20168	1.04412	0.922393
		SUB-15	-2.55497	-2.27214	-2.55495		1.03548	1.05404	1.08603				SUB-15	0.0596116	0.0657421	0.000171615		0.447924	0.502479	0.409851				SUB-15	5.70602	5.87886	5.93715		0.741696	0.675322	0.647352
		SUB-16	-0.866064	-1.138	-0.812493		1.15789	1.24762	1.0883				SUB-16	5.08325	4.83206	4.91848		0.592244	0.525142	0.571146				SUB-16	7.82107	6.77802	7.1493		1.10682	1.00972	1.12742
		SUB-17	0.977296	1.42226	1.23192		0.489031	0.606316	0.520686				SUB-17	0.711932	0.61314	0.350441		0.308792	0.31479	0.294083				SUB-17	-0.838603	0.136839	-0.052279		0.816118	0.865298	0.787363
		AVG	-4.11301	-4.13682	-3.90634	AVG	0.814082	0.806718	0.740769				AVG	-1.4668	-1.53475	-1.57066	AVG	0.423909	0.437702	0.388658				AVG	2.81286	2.72141	2.9217	AVG	0.8647	0.827637	0.77263
		SD	2.84826	2.84298	2.80656	SD	0.518328	0.503345	0.435875				SD	3.3961	3.37209	3.35026	SD	0.111875	0.104753	0.0953746				SD	3.02023	3.02693	3.00722	SD	0.279445	0.312	0.222867
		SE	0.690804	0.689523	0.680691	SE	0.125713	0.122079	0.105715				SE	0.823675	0.817853	0.812557	SE	0.0271337	0.0254063	0.0231317				SE	0.732513	0.734137	0.729359	SE	0.0677755	0.0756711	0.0540532
Transverse Plane
DOMINANT
	ANKLE											KNEE											HIP
		MEAN				SD							MEAN				SD							MEAN				SD
			NO	SUB	SUPRA		NO	SUB	SUPRA					NO	SUB	SUPRA		NO	SUB	SUPRA					NO	SUB	SUPRA		NO	SUB	SUPRA
		SUB-1	3.13063	2.44355	2.49059		0.828673	0.883339	0.793963				SUB-1	-2.59106	-2.67744	-2.6467		0.527579	0.569096	0.513792				SUB-1	-2.60663	-2.9728	-3.05705		0.983397	0.869034	1.00787
		SUB-2	-0.4842	-1.031	-1.03982		0.764494	0.712266	0.651777				SUB-2	-9.22211	-9.64473	-9.59062		0.425506	0.378724	0.302538				SUB-2	-13.3549	-12.5113	-12.6092		1.97261	1.35365	1.30401
		SUB-3	-7.3224	-6.8623	-6.44407		1.30398	1.21654	1.09918				SUB-3	-4.79901	-5.32089	-5.46588		0.832703	0.665912	0.701069				SUB-3	-8.94813	-9.0144	-8.84394		1.58595	1.554	1.41799
		SUB-4	-8.13376	-8.36013	-8.08071		0.791091	0.744768	0.696407				SUB-4	-5.33257	-5.65674	-5.5656		0.444434	0.385368	0.331132				SUB-4	7.92846	7.00658	7.67546		1.20037	1.44436	1.15122
		SUB-5	1.35651	1.08985	1.58354		1.13871	0.95254	1.01526				SUB-5	-3.66768	-3.74074	-3.9982		0.458548	0.46669	0.484791				SUB-5	3.58306	4.16857	3.59279		1.35466	1.42249	1.15804
		SUB-6	-0.501415	-0.413782	-0.307228		0.536721	0.680254	0.702971				SUB-6	-5.9963	-5.96131	-5.58798		0.495913	0.642587	0.653086				SUB-6	2.64925	4.24827	4.01209		0.918726	1.0057	1.08692
		SUB-7	-2.76341	-2.89434	-2.76001		0.878989	0.932541	0.871831				SUB-7	-3.70128	-3.45525	-3.69225		0.610528	0.622317	0.629579				SUB-7	-5.33436	-4.40302	-5.55885		1.73754	1.83683	1.79316
		SUB-8	-0.804718	-0.594717	-0.99647		1.00859	0.905726	0.815774				SUB-8	-7.38659	-7.32875	-7.64174		0.655557	0.583407	0.586509				SUB-8	5.51524	5.53299	5.85626		1.35647	1.4249	1.42895
		SUB-9	-3.73044	-3.98692	-3.54749		0.699385	0.679576	0.582249				SUB-9	-6.77507	-7.26231	-7.12549		0.385537	0.378528	0.385672				SUB-9	2.56451	3.24333	3.0854		1.05509	1.07908	0.909809
		SUB-10	-2.11436	-2.59796	-3.25141		0.61393	0.548807	0.591643				SUB-10	-9.79205	-9.83225	-9.923		0.428625	0.326749	0.396261				SUB-10	2.94052	1.51898	1.52494		1.2456	1.15646	1.34238
		SUB-11	0.20695	0.487953	0.124814		0.628052	0.576243	0.636396				SUB-11	-8.69906	-8.68926	-9.04705		0.566005	0.476479	0.552473				SUB-11	1.58731	0.420589	1.35622		0.871718	0.758049	0.911294
		SUB-12	-8.19783	-8.56596	-8.25629		0.926707	0.795451	0.823375				SUB-12	-8.04162	-8.70216	-8.18973		0.455854	0.360403	0.370344				SUB-12	-3.98484	-2.21527	-4.78294		1.7225	1.43292	1.74102
		SUB-13	0.607637	1.96871	1.049		1.26992	1.32301	1.07631				SUB-13	-5.4402	-4.46097	-5.16371		0.729757	0.784534	0.638571				SUB-13	0.169594	-1.0188	-0.677451		1.73217	1.86261	1.61225
		SUB-14	-0.785037	-1.76594	-1.38239		0.996956	1.17316	0.928736				SUB-14	-10.4911	-10.8217	-10.6175		0.628209	0.858515	0.579729				SUB-14	-3.41227	-2.10457	-3.29328		1.12308	1.98719	1.49108
		SUB-15	0.504434	0.655034	1.05785		0.945204	1.02443	1.08301				SUB-15	-8.07563	-7.77286	-7.81821		0.89085	0.933824	0.723378				SUB-15	2.00752	2.32545	2.35446		1.47526	1.42565	1.24031
		SUB-16	6.60983	6.85031	6.19502		0.789392	1.00739	0.919255				SUB-16	-8.20514	-8.45857	-8.53464		0.573027	0.74492	0.613073				SUB-16	7.38681	7.17725	7.12676		1.56871	1.4939	1.39324
		SUB-17	1.93052	1.90228	1.87329		0.920356	0.902425	0.88291				SUB-17	-7.14192	-7.26824	-7.19391		0.444567	0.425597	0.383473				SUB-17	0.695399	0.557977	0.437296		1.01729	0.996007	0.999908
		AVG	-1.20536	-1.27502	-1.27599	AVG	0.884774	0.885793	0.833592				AVG	-6.78579	-6.88554	-6.92954	AVG	0.561953	0.564921	0.520322				AVG	-0.0360888	0.115285	-0.105945	AVG	1.3483	1.35899	1.2935
		SD	3.95109	4.03654	3.83241	SD	0.217003	0.220337	0.172569				SD	2.28353	2.39981	2.31885	SD	0.147455	0.187064	0.135615				SD	5.65221	5.37082	5.61175	SD	0.332928	0.347811	0.271805
		SE	0.958281	0.979004	0.929497	SE	0.0526309	0.0534397	0.0418541				SE	0.553838	0.582039	0.562403	SE	0.0357631	0.0453697	0.0328916				SE	1.37086	1.30261	1.36105	SE	0.0807468	0.0843565	0.0659224
NON-DOMINANT
	ANKLE											KNEE											HIP
		MEAN				SD							MEAN				SD							MEAN				SD
			NO	SUB	SUPRA		NO	SUB	SUPRA					NO	SUB	SUPRA		NO	SUB	SUPRA					NO	SUB	SUPRA		NO	SUB	SUPRA
		SUB-1	4.92023	4.5027	4.67486		0.716677	0.625929	0.606035				SUB-1	-3.26014	-3.7237	-3.68859		0.474882	0.395242	0.371652				SUB-1	1.43181	0.849636	0.863985		1.18818	1.01306	1.03915
		SUB-2	3.37426	3.20804	2.61776		1.15601	0.993376	0.875528				SUB-2	-6.66773	-6.52626	-6.81293		0.584433	0.460833	0.399584				SUB-2	-8.642	-8.31414	-8.35024		2.22112	1.46583	1.26002
		SUB-3	-8.10538	-8.14518	-9.13384		1.52178	1.45443	1.28475				SUB-3	-5.40045	-5.51138	-7.04527		0.873317	0.814679	0.700696				SUB-3	-0.601945	0.129082	0.312489		2.00526	1.75999	1.64174
		SUB-4	-8.2156	-7.96399	-8.34079		0.893058	0.953015	0.816955				SUB-4	-4.42331	-4.8107	-4.72395		0.538812	0.643668	0.502747				SUB-4	12.3833	12.1387	12.2267		1.31616	1.25856	1.26371
		SUB-5	0.475437	0.0474578	0.154107		0.922527	0.854655	0.832499				SUB-5	-6.00228	-6.16207	-6.10507		0.475116	0.552647	0.389917				SUB-5	1.09554	1.31398	0.238258		1.06513	1.05488	1.03884
		SUB-6	-1.06547	-1.8171	-2.03731		0.437832	0.535864	0.602637				SUB-6	-9.84171	-10.363	-10.4059		0.570891	0.572097	0.542358				SUB-6	-3.48819	-1.33054	-1.67954		0.803451	0.935137	1.06432
		SUB-7	-2.78285	-2.30998	-2.52087		1.51571	1.59079	1.42019				SUB-7	-10.3431	-10.2008	-10.1952		0.766338	0.988479	0.847035				SUB-7	6.86621	7.33435	6.46806		1.67668	2.05417	1.82917
		SUB-8	-0.746095	-0.868463	-0.227012		0.785822	0.927826	0.734983				SUB-8	-11.2861	-11.6822	-11.5841		0.708498	0.787291	0.69163				SUB-8	3.21728	2.73367	3.26483		1.51879	1.49535	1.18886
		SUB-9	-2.16775	-2.79207	-2.87149		0.57012	0.651423	0.618119				SUB-9	-7.64288	-7.83545	-7.82133		0.422371	0.447362	0.424085				SUB-9	9.51716	8.8072	8.9066		0.860834	1.01939	0.892164
		SUB-10	-0.710494	-1.16848	-1.67994		0.808172	0.590985	0.712908				SUB-10	-12.6856	-12.6083	-13.0175		0.332321	0.302129	0.329712				SUB-10	-0.122495	-1.64565	-2.06389		1.00055	0.965038	1.00503
		SUB-11	-1.95945	-2.42347	-2.09005		0.623637	0.56719	0.655091				SUB-11	-9.53276	-9.64305	-9.81711		0.661976	0.548933	0.639129				SUB-11	1.36028	0.485674	0.659681		1.02126	0.907824	0.989684
		SUB-12	-6.56688	-6.6088	-6.17811		0.91976	0.800522	0.700836				SUB-12	-8.24273	-7.89772	-8.19709		0.483218	0.428088	0.384				SUB-12	-5.10271	-7.3897	-5.50704		1.42792	1.41627	1.37021
		SUB-13	-9.03042	-7.67771	-8.75172		1.6456	1.76008	1.51927				SUB-13	-5.86201	-4.9888	-5.90792		0.871667	0.955826	0.715148				SUB-13	-3.16149	-5.30064	-4.01636		2.19289	2.33999	1.91271
		SUB-14	3.32523	3.40281	3.06829		0.960715	0.876932	0.902595				SUB-14	-12.6191	-12.6406	-12.9733		0.854876	0.923911	0.641111				SUB-14	-0.609933	-1.02094	-1.17996		1.44224	1.6336	1.40015
		SUB-15	2.43398	2.41755	3.02775		0.968261	1.10632	1.0404				SUB-15	-8.67049	-8.50169	-8.10104		0.789917	0.794923	0.633866				SUB-15	3.79262	4.37416	3.70939		1.15529	1.24067	1.19818
		SUB-16	14.3344	14.3436	13.8138		1.12313	1.12692	1.11351				SUB-16	-10.472	-10.9511	-11.2146		0.853147	0.822789	0.860344				SUB-16	4.51951	3.07842	3.7865		1.82376	1.7183	1.77884
		SUB-17	3.50868	3.4323	3.21101		0.929112	1.01182	0.928124				SUB-17	-7.582	-8.09289	-7.96537		0.546496	0.573937	0.504182				SUB-17	1.10252	1.12938	1.23112		1.11929	1.22613	1.05393
		AVG	-0.528126	-0.612988	-0.780206	AVG	0.970466	0.966357	0.90379				AVG	-8.26673	-8.36116	-8.5633	AVG	0.635781	0.647814	0.563365				AVG	1.38573	1.02192	1.11003	AVG	1.40228	1.3826	1.28981
		SD	5.82125	5.67859	5.76545	SD	0.336948	0.358518	0.284627				SD	2.77698	2.80084	2.75334	SD	0.175165	0.212642	0.167931				SD	5.20536	5.35236	5.09887	SD	0.446812	0.414003	0.320382
		SE	1.41186	1.37726	1.39833	SE	0.081722	0.0869535	0.0690322				SE	0.673517	0.679304	0.667782	SE	0.0424837	0.0515732	0.0407293				SE	1.26249	1.29814	1.23666	SE	0.108368	0.10041	0.0777041
